# Supplementary material for: Plant Aquaporin Gating Is Reversed by Phosphorylation on Intracellular Loop D—Evidence from Molecular Dynamics Simulations
Source: Int J Mol Sci. 2023 Sep 7;24(18):13798. doi: 10.3390/ijms241813798 (PMC10531447; doi:10.3390/ijms241813798)
Supplement: Supplementary file 1 [file ijms-24-13798-s001.zip]

Archive with 2 entries (2 files):
- ijms-2562155-Supplementary Materials.pdf
- Video S1 ChainD_opening.mpg
